# Supplementary material for: Redescription of two Pennellids (Copepoda, Siphonostomatoida) from Korea with a key to species of Peniculus von Nordmann, 1832
Source: Zookeys. 2012 Nov 16;(243):1–14. doi: 10.3897/zookeys.243.3668 (PMC3552349; doi:10.3897/zookeys.243.3668)
Supplement: XML Treatment for Peniculus minuticaudae [file zookeys.243.3668-treatment1.xml]

<!DOCTYPE tp:taxon-treatment
  PUBLIC "-//TaxonX//DTD Taxonomic Treatment Publishing DTD v0 20100105//EN" "tax-treatment-NSO.dtd">
<tp:taxon-treatment xmlns:tp="http://www.plazi.org/taxpub"><tp:treatment-meta><mixed-citation publication-type="journal"><person-group><name><surname>Maran</surname><given-names>B. A. Venmathi</given-names></name><name><surname>Moon</surname><given-names>Seong Yong</given-names></name><name><surname>Oh</surname><given-names>Sung-Yong</given-names></name><name><surname>Ho Young Soh</surname><given-names/></name><name><surname>Myoung</surname><given-names> Jung-Goo</given-names></name></person-group><article-title>Redescription of two Pennellids (Copepoda, Siphonostomatoida) from Korea with a key to species of 
                    <italic>Peniculus</italic> von Nordmann, 1832
                </article-title><source>Zookeys</source><day>16</day><month>11</month><year>2012</year><volume>2012</volume><issue>243</issue><fpage>1</fpage><lpage>14</lpage><pub-id pub-id-type="doi">10.3897/zookeys.243.3668</pub-id></mixed-citation></tp:treatment-meta><tp:nomenclature><tp:taxon-name>
                            <tp:taxon-name-part taxon-name-part-type="genus">Peniculus</tp:taxon-name-part>
                            <tp:taxon-name-part taxon-name-part-type="species">minuticaudae</tp:taxon-name-part>
                        <object-id xmlns:xlink="http://www.w3.org/1999/xlink" xlink:type="simple">http://species-id.net/wiki/Peniculus_minuticaudae</object-id>
								</tp:taxon-name><tp:taxon-authority>Shiino, 1956</tp:taxon-authority><xref ref-type="fig" rid="F2">Figures 2</xref><xref ref-type="fig" rid="F3">3</xref><tp:nomenclature-citation-list><tp:nomenclature-citation><tp:taxon-name>Peniculus minuticaudae</tp:taxon-name><comment> Shiino, 1956: 593; <xref ref-type="bibr" rid="B13">Nagasawa et al. 2011</xref>: 43; <xref ref-type="bibr" rid="B19">Yamaguti 1963</xref>: 1104.</comment></tp:nomenclature-citation><tp:nomenclature-citation><tp:taxon-name>Peniculus</tp:taxon-name><comment> sp. <xref ref-type="bibr" rid="B6">Fukuda 1999</xref>: 57.</comment></tp:nomenclature-citation></tp:nomenclature-citation-list></tp:nomenclature><tp:treatment-sec sec-type="Material examined"><title>Material examined.</title><p>10 ♀♀ (NIBRIV0000245080) and 2 ♀♀ (MABIK CR00178439)  from <italic><tp:taxon-name>Thamnaconus modestus</tp:taxon-name></italic>, Tongyeong, Gyeongsangnam-do, Korea, 20 September 2011.
                        </p></tp:treatment-sec><tp:treatment-sec sec-type="Description"><title>Description.</title><p><italic><tp:taxon-name>Postmetamorphic adult female</tp:taxon-name></italic>. Body (<xref ref-type="fig" rid="F2">Figure 2A</xref>), 2.42 (2.12–2.73) mm long (n=10) comprising oval head, slender neck, large trunk and reduced abdomen. Head (cephalothorax) ovoid, longer than wide, with blunt pointed apex (<xref ref-type="fig" rid="F2">Figure 2B, C</xref>). Short slender neck (<xref ref-type="fig" rid="F2">Figure 2C</xref>) consisting of three somites bearing legs 1, 2 and 3. Fourth pedigerous somite incorporated into trunk. Trunk large, cylindrical, longer than wide, bearing leg 4 proximally (<xref ref-type="fig" rid="F2">Figure 2C</xref>). Abdomen slightly triangular-shaped (<xref ref-type="fig" rid="F2">Figure 2D, E</xref>) long with subterminal caudal rami on ventral surface and projecting posterior tip with anal indentation. Egg sacs long and uniseriate with 33–40 eggs (<xref ref-type="fig" rid="F2">Figure 2F</xref>). Caudal rami (<xref ref-type="fig" rid="F2">Figure 2G</xref>) bearing 2 long, 3 medium sized subequal, 1 small setae. Antennule not observed. Antenna (<xref ref-type="fig" rid="F2">Figure 2H</xref>) 2-segmented, chelate; proximal segment consisting of 2 pointed projections overlapping each other; terminal segment claw-like, acutely pointed with minute seta at base.
                        </p><p>Mandible (<xref ref-type="fig" rid="F3">Figure 3A</xref>) broad with 10 teeth terminally. Maxillule (<xref ref-type="fig" rid="F3">Figure 3B</xref>) with 2 lobes having one and two long setae. Maxilla (<xref ref-type="fig" rid="F3">Figure 3C</xref>) 2-segmented; proximal segment broad with spiniform small process, 2 rows of setules distally; distal segment blunt and curved with transverse striations and rows of spinules. Maxilliped absent. Legs 1 to 4 (<xref ref-type="fig" rid="F3">Figure 3D–G</xref>) all represented by broad plate-like structures derived from the protopodal segments, without rami or seta. Leg 5 absent.
                        </p></tp:treatment-sec><tp:treatment-sec sec-type="Variability"><title>Variability.</title><p>Some females showed variation on posterior end of trunk and abdomen (<xref ref-type="fig" rid="F3">Figure 3H–J</xref>).
                        </p></tp:treatment-sec><tp:treatment-sec sec-type="Attachment site"><title>Attachment site.</title><p>All fins of host fish.</p></tp:treatment-sec><tp:treatment-sec sec-type="Remarks"><title>Remarks.</title><p>Careful comparison between our material and the original description of <italic><tp:taxon-name>Peniculus minuticaudae</tp:taxon-name></italic> provided by <xref ref-type="bibr" rid="B15">Shiino (1956)</xref> revealed some differences: (1) the abdomen was described as trapezoid and rhomboid; (2) the striation and fine setulose ornamentation of the maxilla was not shown. The mandible was not described. Our redescription revealed that the abdomen of <italic><tp:taxon-name>Peniculus minuticaudae</tp:taxon-name></italic> is triangular and protrudes, however, the two closely related congeners <italic><tp:taxon-name>Peniculus ostraciontis</tp:taxon-name></italic> and <italic><tp:taxon-name>Peniculus truncatus</tp:taxon-name></italic> both have a rudimentary abdomen. We also noted some variation in the posterior end of trunk and abdomen <!--PageBreak--><!--PageBreak--><!--PageBreak-->(<xref ref-type="fig" rid="F3">Figure 3H–J</xref>). In the maxilla, fine striations and rows of setulose were found on the distal segment. In addition, the trunk is long and narrow in <italic><tp:taxon-name>Peniculus minuticaudae</tp:taxon-name></italic> and there is no major gap between cephalothorax and trunk so it has a short neck, where legs 1 to 3 are located (<xref ref-type="fig" rid="F2">Figure 2C</xref>). Leg 4 (<xref ref-type="fig" rid="F2">Figure 2C</xref>) is embedded on the anterior part of the trunk. In comparison, the closely related congener <italic><tp:taxon-name>Peniculus ostraciontis</tp:taxon-name></italic> has a stout trunk and short neck (<xref ref-type="bibr" rid="B18">Yamaguti 1939</xref>) while <italic><tp:taxon-name>Peniculus truncatus</tp:taxon-name></italic> has a long trunk and neck, and leg 1 has minute setal structure which are not present in <italic><tp:taxon-name>Peniculus minuticaudae</tp:taxon-name></italic> and <italic><tp:taxon-name>Peniculus ostraciontis</tp:taxon-name></italic>.
                        </p><fig id="F2" position="float" orientation="portrait"><label>Figure 2.</label><caption><p><italic><tp:taxon-name>Peniculus minuticaudae</tp:taxon-name></italic> Shiino, 1956. Postmetamorphic adult female. <bold>A</bold> Habitus, dorsal <bold>B</bold> Cephalothorax and free thoracic somites, dorsal <bold>C</bold> Cephalothorax and free thoracic somites, lateral <bold>D</bold> Posterior end of trunk with abdomen, dorsal <bold>E</bold> Posterior end of trunk with abdomen, ventral <bold>F</bold> Egg sac <bold>G</bold> Caudal ramus <bold>H</bold> Antenna, dorsal. Scale bars: <bold>A</bold>=500 μm; <bold>B–F</bold>=200 μm; <bold>G</bold>=25 μm; <bold>H</bold>=50 μm.</p></caption><graphic xmlns:xlink="http://www.w3.org/1999/xlink" xlink:href="ZooKeys-243-001-g002.jpg" position="float" orientation="portrait" xlink:type="simple"/></fig><fig id="F3" position="float" orientation="portrait"><label>Figure 3.</label><caption><p><italic><tp:taxon-name>Peniculus minuticaudae</tp:taxon-name></italic> Shiino, 1956. Postmetamorphic adult female. <bold>A</bold> Mandible, ventral <bold>B</bold> Maxillule, ventral <bold>C</bold> Maxilla, dorsal <bold>D</bold> Leg 1, ventral <bold>E</bold> Leg 2, ventral <bold>F</bold> Leg 3, ventral <bold>G</bold> Leg 4, ventral <bold>H–J</bold> variations of posterior end of trunk with abdomen, dorsal. Scale bars: <bold>A–C</bold>=25 μm; <bold>D–G</bold>=50 μm; <bold>H–J</bold>=200 μm.</p></caption><graphic xmlns:xlink="http://www.w3.org/1999/xlink" xlink:href="ZooKeys-243-001-g003.jpg" position="float" orientation="portrait" xlink:type="simple"/></fig></tp:treatment-sec><ref-list><ref id="B13"><mixed-citation xmlns:xlink="http://www.w3.org/1999/xlink" xlink:type="simple"><person-group><name name-style="western"><surname>Nagasawa</surname><given-names>K</given-names></name><name name-style="western"><surname>Fukuda</surname><given-names>Y</given-names></name><name name-style="western"><surname>Tanaka</surname><given-names>S</given-names></name></person-group> (<year>2011</year>)<article-title> Infection with <italic>Peniculus minuticaudae</italic> (Copepoda: Pennellidae) on threadsail filefish (<italic>Stephanolepis cirrhifer</italic>) and black scraper (<italic>Thamnaconus modestus</italic>) farmed in Japan.</article-title><source>Biosphere Science </source><volume>50</volume>: <fpage>43</fpage>-<lpage>47</lpage>.</mixed-citation></ref><ref id="B19"><mixed-citation xmlns:xlink="http://www.w3.org/1999/xlink" xlink:type="simple"><person-group><name name-style="western"><surname>Yamaguti</surname><given-names>S</given-names></name></person-group> (<year>1963</year>)<source> Parasitic Copepoda and Branchiura of Fishes.</source><publisher-name>Interscience Publishers</publisher-name>, <publisher-loc>New York</publisher-loc>, <lpage>1104</lpage> pp.</mixed-citation></ref><ref id="B6"><mixed-citation xmlns:xlink="http://www.w3.org/1999/xlink" xlink:type="simple"><person-group><name name-style="western"><surname>Fukuda</surname><given-names>Y</given-names></name></person-group> (<year>1999</year>)<article-title> Diseases of marine fishes and shellfishes cultured in Oita Prefecture diagnosed from 1980 to 1997.</article-title><source>Bulletin of the Oita Institute of Marine and Fisheries Science </source><volume>2</volume>: <fpage>41</fpage>-<lpage>73</lpage>. [in Japanese]</mixed-citation></ref><ref id="B15"><mixed-citation xmlns:xlink="http://www.w3.org/1999/xlink" xlink:type="simple"><person-group><name name-style="western"><surname>Shiino</surname><given-names>SM</given-names></name></person-group> (<year>1956</year>)<article-title> Copepods parasitic on Japanese fishes. 7. <italic>Peniculus</italic> and <italic>Peniculisa</italic>.</article-title><source>Japanese Journal of Zoology </source><volume>11</volume>: <fpage>593</fpage>-<lpage>608</lpage>.</mixed-citation></ref><ref id="B18"><mixed-citation xmlns:xlink="http://www.w3.org/1999/xlink" xlink:type="simple"><person-group><name name-style="western"><surname>Yamaguti</surname><given-names>S</given-names></name></person-group> (<year>1939</year>)<article-title> Parasitic copepods from fishes of Japan, Part 5. Caligoida, III.</article-title><source>Volume Jubilare pro professore Sadao Yoshida </source><volume>2</volume>: <fpage>443</fpage>-<lpage>487</lpage>.</mixed-citation></ref></ref-list></tp:taxon-treatment>
