# Supplementary material for: Redescription of two Pennellids (Copepoda, Siphonostomatoida) from Korea with a key to species of Peniculus von Nordmann, 1832
Source: Zookeys. 2012 Nov 16;(243):1–14. doi: 10.3897/zookeys.243.3668 (PMC3552349; doi:10.3897/zookeys.243.3668)
Supplement: XML Treatment for Peniculus truncatus [file zookeys.243.3668-treatment2.xml]

<!DOCTYPE tp:taxon-treatment
  PUBLIC "-//TaxonX//DTD Taxonomic Treatment Publishing DTD v0 20100105//EN" "tax-treatment-NSO.dtd">
<tp:taxon-treatment xmlns:tp="http://www.plazi.org/taxpub"><tp:treatment-meta><mixed-citation publication-type="journal"><person-group><name><surname>Maran</surname><given-names>B. A. Venmathi</given-names></name><name><surname>Moon</surname><given-names>Seong Yong</given-names></name><name><surname>Oh</surname><given-names>Sung-Yong</given-names></name><name><surname>Ho Young Soh</surname><given-names/></name><name><surname>Myoung</surname><given-names> Jung-Goo</given-names></name></person-group><article-title>Redescription of two Pennellids (Copepoda, Siphonostomatoida) from Korea with a key to species of 
                    <italic>Peniculus</italic> von Nordmann, 1832
                </article-title><source>Zookeys</source><day>16</day><month>11</month><year>2012</year><volume>2012</volume><issue>243</issue><fpage>1</fpage><lpage>14</lpage><pub-id pub-id-type="doi">10.3897/zookeys.243.3668</pub-id></mixed-citation></tp:treatment-meta><tp:nomenclature><tp:taxon-name>
                            <tp:taxon-name-part taxon-name-part-type="genus">Peniculus</tp:taxon-name-part>
                            <tp:taxon-name-part taxon-name-part-type="species">truncatus</tp:taxon-name-part>
                        <object-id xmlns:xlink="http://www.w3.org/1999/xlink" xlink:type="simple">http://species-id.net/wiki/Peniculus_truncatus</object-id>
								</tp:taxon-name><tp:taxon-authority>Shiino, 1956</tp:taxon-authority><xref ref-type="fig" rid="F4">Figures 4</xref><xref ref-type="fig" rid="F5">5</xref><tp:nomenclature-citation-list><tp:nomenclature-citation><tp:taxon-name>Peniculus truncatus</tp:taxon-name><comment> Shiino, 1956: 593; <xref ref-type="bibr" rid="B19">Yamaguti 1963</xref>: 1104.</comment></tp:nomenclature-citation><tp:nomenclature-citation><tp:taxon-name>Peniculus ostraciontis</tp:taxon-name><comment>: <xref ref-type="bibr" rid="B4">Choi et al. 1996</xref>: 117.</comment></tp:nomenclature-citation></tp:nomenclature-citation-list></tp:nomenclature><tp:treatment-sec sec-type="Material examined"><title>Material examined.</title><p>4 ♀♀ (NIBRIV0000252624) and 1 ♀ (MABIK CR00178440) from <italic><tp:taxon-name>Sebastes schlegelii</tp:taxon-name></italic>, Tongyeong, Gyeongsangnam-do, Korea, 15 February 2012.
                        </p></tp:treatment-sec><tp:treatment-sec sec-type="Description"><title>Description.</title><p><italic><tp:taxon-name>Postmetamorphic adult female</tp:taxon-name></italic>. Body (<xref ref-type="fig" rid="F4">Figure 4A</xref>), 4.59 (4.14–5.41) mm long (n=4) comprising oval head, long slender neck, large trunk and reduced abdomen. Head (cephalothorax) ovoid, flattened dorsally but convex ventrally with pair of rounded swellings anteriorly bearing antennae (<xref ref-type="fig" rid="F4">Figure 4B, C</xref>). Mouth tube prominent, directed posteroventrally (<xref ref-type="fig" rid="F4">Figure 4C</xref>). Neck long (0.47–0.55 mm) (<xref ref-type="fig" rid="F4">Figure 4B, C</xref>), slender, comprising about one sixth of trunk length; consisting of three somites bearing legs 1, 2 and 3 (<xref ref-type="fig" rid="F4">Figure 4B, C</xref>). Fourth pedigerous somite incorporated into trunk. Trunk slender, cylindrical, longer than wide, 6 times longer than neck, bearing leg 4 proximally. Abdomen (<xref ref-type="fig" rid="F4">Figure 4D</xref>), reduced with subterminal caudal rami on ventral surface. Caudal rami (<xref ref-type="fig" rid="F4">Figure 4E</xref>) bearing 6 setae. Egg sacs long and uniseriate with 30-37 eggs. Antennule not observed. Antenna (<xref ref-type="fig" rid="F4">Figure 4F</xref>) 2-segmented, chelate; proximal segment bearing 2 pointed projections overlapping each other; terminal segment claw-like, acutely pointed with minute seta at base. Mandible (<xref ref-type="fig" rid="F4">Figure 4G</xref>) moderate-sized, broad, provided with 10 teeth terminally.
                        </p><p>Maxillule (<xref ref-type="fig" rid="F5">Figure 5A</xref>) with 2 lobes having one short and two long setae. Maxilla (<xref ref-type="fig" rid="F5">Figure 5B</xref>) 2-segmented; proximal segment broad with robust spiniform process, projecting laterally, 2 rows of setules distally; distal segment blunt and curved with transverse striations and rows of spinules. Maxilliped absent. Leg 1 (<xref ref-type="fig" rid="F5">Figure 5C</xref>) forming blunt plate-like structure derived from protopodal segments, with 2 minute setae laterally. Legs 2–4 (<xref ref-type="fig" rid="F5">Figure 5D–F</xref>) as for leg 1, but without seta. Leg 5 absent.
                        </p></tp:treatment-sec><tp:treatment-sec sec-type="Attachment site"><title>Attachment site.</title><p>Only on dorsal fin-rays.</p></tp:treatment-sec><tp:treatment-sec sec-type="Remarks"><title>Remarks.</title><p>Comparison between our material and the original description of <italic><tp:taxon-name>Peniculus truncatus</tp:taxon-name></italic> provided by <xref ref-type="bibr" rid="B15">Shiino (1956)</xref> revealed some omissions in that the antennae and mandibles were not shown, and possible differences, since the striation of setules on maxilla was not shown. The characteristic features of <italic><tp:taxon-name>Peniculus truncatus</tp:taxon-name></italic> are: (1) the rudimentary abdomen; (2) the long neck (more than half as long as cephalothorax); (3) the maxilla wi<!--PageBreak--><!--PageBreak-->th transverse striations of setules and rows of spinules on the distal segment; (4) the leg 1 is tipped with 2 minute setae laterally. <italic><tp:taxon-name>Peniculus truncatus</tp:taxon-name></italic> differs from <italic><tp:taxon-name>Peniculus minuticaudae</tp:taxon-name></italic> in its rudimentary abdomen (vs. well developed abdomen); long neck (vs. short neck); and in the presence of setae on leg 1 (vs. absence of seta). It differs from <italic><tp:taxon-name>Peniculus ostraciontis</tp:taxon-name></italic> in its moderately slender trunk (vs. stout trunk); long neck, ie: neck more than half as long as cephalothorax (vs. short neck, ie: neck less than half as long as cephalothorax); and in the presence of setae on leg 1 (vs. absence of setae) (<xref ref-type="bibr" rid="B18">Yamaguti 1939</xref>; <xref ref-type="bibr" rid="B15">Shiino 1956</xref>).
                        </p><p><xref ref-type="bibr" rid="B4">Choi et al. (1996)</xref> reported the same pennellid collected from the fins of <italic><tp:taxon-name>Stephanolepis schlegelii</tp:taxon-name></italic> as <italic><tp:taxon-name>Peniculus ostraciontis</tp:taxon-name></italic>. We compared our material with their illustrations (specimens were not deposited in the museum). It showed the features of <italic><tp:taxon-name>Peniculus truncatus</tp:taxon-name></italic>: (1) long neck; (2) slender trunk [not as stout as like <italic><tp:taxon-name>Peniculus ostraciontis</tp:taxon-name></italic> illustrated by <xref ref-type="bibr" rid="B18">Yamaguti (1939)</xref>] and the host was <italic><tp:taxon-name>Stephanolepis schlegelii</tp:taxon-name></italic> (<xref ref-type="bibr" rid="B4">Choi et al. 1996</xref>), as in the present study.
                        </p><fig id="F4" position="float" orientation="portrait"><label>Figure 4.</label><caption><p><italic><tp:taxon-name>Peniculus truncatus</tp:taxon-name></italic> Shiino, 1956. Postmetamorphic adult female. <bold>A</bold>. Habitus, dorsal <bold>B</bold> Cephalothorax and free thoracic somites, lateral <bold>C</bold> Cephalothorax and free thoracic somites, dorsal <bold>D</bold> Posterior end of trunk with abdomen, ventral <bold>E</bold> Caudal ramus, ventral <bold>F</bold> Antenna, dorsal <bold>G</bold> Mandible, ventral. Scale bars: <bold>A</bold>=500, μm; <bold>B–D</bold>=200 μm; <bold>E, G</bold>=25 μm; <bold>F</bold>=50 μm.</p></caption><graphic xmlns:xlink="http://www.w3.org/1999/xlink" xlink:href="ZooKeys-243-001-g004.jpg" position="float" orientation="portrait" xlink:type="simple"/></fig><fig id="F5" position="float" orientation="portrait"><label>Figure 5.</label><caption><p><italic><tp:taxon-name>Peniculus truncatus</tp:taxon-name></italic> Shiino, 1956. Postmetamorphic adult female. <bold>A</bold> Maxillule, dorsal <bold>B</bold> Maxilla, dorsal <bold>C</bold> Leg 1, ventral <bold>D</bold> Leg 2, ventral <bold>E</bold> Leg 3, ventral <bold>F</bold> Leg 4, ventral. Scale bars: <bold>A, B</bold>=25 μm; <bold>C–F</bold>=50 μm.</p></caption><graphic xmlns:xlink="http://www.w3.org/1999/xlink" xlink:href="ZooKeys-243-001-g005.jpg" position="float" orientation="portrait" xlink:type="simple"/></fig></tp:treatment-sec><ref-list><ref id="B19"><mixed-citation xmlns:xlink="http://www.w3.org/1999/xlink" xlink:type="simple"><person-group><name name-style="western"><surname>Yamaguti</surname><given-names>S</given-names></name></person-group> (<year>1963</year>)<source> Parasitic Copepoda and Branchiura of Fishes.</source><publisher-name>Interscience Publishers</publisher-name>, <publisher-loc>New York</publisher-loc>, <lpage>1104</lpage> pp.</mixed-citation></ref><ref id="B4"><mixed-citation xmlns:xlink="http://www.w3.org/1999/xlink" xlink:type="simple"><person-group><name name-style="western"><surname>Choi</surname><given-names>S-D</given-names></name><name name-style="western"><surname>Suh</surname><given-names>H-L</given-names></name><name name-style="western"><surname>Hong</surname><given-names>S-Y</given-names></name></person-group> (<year>1996</year>)<article-title> Two species of parasitic copepods (<italic>Neobrachiella incurva</italic> and <italic>Peniculus ostraciontis</italic>) from the marine fishes, <italic>Halichoeres poecilopterus</italic> and <italic>Sebastes schlegeli</italic>, of the south coast of Korea.</article-title><source>Journal of Aquaculture </source><volume>9</volume>: <fpage>117</fpage>-<lpage>123</lpage>.</mixed-citation></ref><ref id="B15"><mixed-citation xmlns:xlink="http://www.w3.org/1999/xlink" xlink:type="simple"><person-group><name name-style="western"><surname>Shiino</surname><given-names>SM</given-names></name></person-group> (<year>1956</year>)<article-title> Copepods parasitic on Japanese fishes. 7. <italic>Peniculus</italic> and <italic>Peniculisa</italic>.</article-title><source>Japanese Journal of Zoology </source><volume>11</volume>: <fpage>593</fpage>-<lpage>608</lpage>.</mixed-citation></ref><ref id="B18"><mixed-citation xmlns:xlink="http://www.w3.org/1999/xlink" xlink:type="simple"><person-group><name name-style="western"><surname>Yamaguti</surname><given-names>S</given-names></name></person-group> (<year>1939</year>)<article-title> Parasitic copepods from fishes of Japan, Part 5. Caligoida, III.</article-title><source>Volume Jubilare pro professore Sadao Yoshida </source><volume>2</volume>: <fpage>443</fpage>-<lpage>487</lpage>.</mixed-citation></ref></ref-list></tp:taxon-treatment>
